# Supplementary material for: High sensitivity mapping of brain-wide functional networks in awake mice using simultaneous multi-slice fUS imaging
Source: Imaging Neurosci (Camb). 2023 Nov 15;1:imag-1-00030. doi: 10.1162/imag_a_00030 (PMC12007538; doi:10.1162/imag_a_00030)
Supplement: Supplementary Material [file imag_a_00030-supp.zip]

Archive with 6 entries (6 files):
- SupFig1.pdf
- SupFig2.pdf
- SupFig3.pdf
- SupTable1.pdf
- SupTable2.pdf
- SupTable3.pdf
